# Supplementary material for: Hepatitis C Virus Resistance-Associated Substitutions in Mexico
Source: Viruses. 2025 Jan 25;17(2):169. doi: 10.3390/v17020169 (PMC11860613; doi:10.3390/v17020169)
Supplement: Supplementary file 1 [file viruses-17-00169-s001.zip]

Archive with 1 entries (1 files):
- viruses-3413046-supplementary.xlsx
