# Supplementary material for: Hepatitis C Virus Resistance-Associated Substitutions in Mexico
Source: Viruses. 2025 Jan 25;17(2):169. doi: 10.3390/v17020169 (PMC11860613; doi:10.3390/v17020169)
Supplement: Supplementary file 1 [file viruses-17-00169-s001.zip › viruses-3413046-supplementary.xlsx]

## Sheet: Hoja1
	Supplementary Table S1: Clinically reported RASs of HCV by genotype and subtype
n	Drug	Region	Rule Definitions	Rule for Subtype	Drug licensed for genotype	Predictions	Reference
1	Asunaprevir	NS3	155K	1a	1	resistant	McPhee et al. 2013;Jensen et al. 2015	17,18
2	Asunaprevir	NS3	155K	1b	1	resistant	McPhee et al. 2012	19
3	Asunaprevir	NS3	156S	1b	1	reduced susceptibility	McPhee et al. 2012	19
4	Asunaprevir	NS3	156T	1b	1	reduced susceptibility	McPhee et al. 2012	19
5	Asunaprevir	NS3	156V	1b	1	reduced susceptibility	McPhee et al. 2012	19
6	Asunaprevir	NS3	168A	1a	1	resistant	McPhee et al. 2012	19
7	Asunaprevir	NS3	168A	1b	1	resistant	McPhee et al. 2012	19
8	Asunaprevir	NS3	168C	1b	1	resistant	McPhee et al. 2012	19
9	Asunaprevir	NS3	168E	1a	1	resistant	McPhee et al. 2012;Jensen et al. 2015	17, 18
10	Asunaprevir	NS3	168E	1b	1	resistant	McPhee et al. 2012	19
11	Asunaprevir	NS3	168G	1a	1	reduced susceptibility	McPhee et al. 2012	19
12	Asunaprevir	NS3	168G	1b	1	resistant	McPhee et al. 2012	19
13	Asunaprevir	NS3	168H	1a	1	resistant	Jensen et al. 2015	18
14	Asunaprevir	NS3	168H	1b	1	resistant	McPhee et al. 2012	19
15	Asunaprevir	NS3	168T	1a	1	resistant	McPhee et al. 2013	17
16	Asunaprevir	NS3	168V	1a	1	resistant	McPhee et al. 2013	17
17	Asunaprevir	NS3	168V	1a	1	resistant	McPhee et al. 2012	19
18	Asunaprevir	NS3	168V	1b	1	resistant	McPhee et al. 2012;Jensen et al. 2015	17, 18
19	Asunaprevir	NS3	168Y	1a	1	resistant	McPhee et al. 2013	17
20	Asunaprevir	NS3	168Y	1a	1	resistant	McPhee et al. 2012	19
21	Asunaprevir	NS3	168Y	1b	1	resistant	McPhee et al. 2012	19
22	Asunaprevir	NS3	36A	1a	1	reduced susceptibility	McPhee et al. 2012	19
23	Asunaprevir	NS3	36A	1b	1	reduced susceptibility	McPhee et al. 2012	19
24	Asunaprevir	NS3	36L	1a	1	reduced susceptibility	McPhee et al. 2012	19
25	Asunaprevir	NS3	36L	1b	1	reduced susceptibility	McPhee et al. 2012	19
26	Asunaprevir	NS3	36M	1a	1	reduced susceptibility	McPhee et al. 2013;Jensen et al. 2015	17, 18
27	Asunaprevir	NS3	36M	1b	1	reduced susceptibility	McPhee et al. 2012	19
28	Asunaprevir	NS3	41R and 80R	1b	1	reduced susceptibility	McPhee et al. 2012	19
29	Asunaprevir	NS3	80K	1b	1	reduced susceptibility	McPhee et al. 2012	19
30	Boceprevir	NS3	36G	1	1	resistant	Ogert et al. 2013;Susser et al. 2009	20, 21
31	Boceprevir	NS3	155G	1	1	resistant	Lenz et al. 2010	22
32	Boceprevir	NS3	155I	1	1	resistant	Ogert et al. 2013;Lenz et al. 2010	20, 22
33	Boceprevir	NS3	155K	1	1	resistant	Susser et al. 2009;Lenz et al. 2010;Tong et al. 2008;Lagace et al. 2012	21, 22, 23, 24
34	Boceprevir	NS3	155M	1	1	resistant	Ogert et al. 2013;Lenz et al. 2010	20, 22
35	Boceprevir	NS3	155T	1	1	resistant	Ogert et al. 2013;Barnard et al. 2013;Susser et al. 2009;Lenz et al. 2010	20. 25. 21, 22
36	Boceprevir	NS3	156G	1	1	reduced susceptibility	Lenz et al. 2010	22
37	Boceprevir	NS3	156S	1	1	resistant	Ogert et al. 2013;Barnard et al. 2013;Tong et al. 2008;Susser et al. 2009;Lenz et al. 2010	20, 25, 23, 21, 22
38	Boceprevir	NS3	156T	1	1	resistant	Ogert et al. 2013;Barnard et al. 2013;Tong et al. 2008;Lenz et al. 2010;Lagace et al. 2012	20. 25, 23, 22, 24
39	Boceprevir	NS3	156V	1	1	resistant	Barnard et al. 2013;Lenz et al. 2010	25, 22
40	Boceprevir	NS3	54C	1	1	resistant	Ogert et al. 2013;Barnard et al. 2013	20, 25
41	Boceprevir	NS3	54G	1	1	resistant	Barnard et al. 2013;Wyles 2012; Mani N, 2012	25, 26, 27
42	Boceprevir	NS3	55A	1	1	resistant	Ogert et al. 2013;Barnard et al. 2013;Susser et al. 2009;Wyles 2012, Mani N, 2012	20, 25, 21, 26, 27
43	Boceprevir	NS3	168N	1	1	reduced susceptibility	Barnard et al. 2013;Lenz et al. 2010	25, 22
44	Boceprevir	NS3	168Y	1	1	reduced susceptibility	Lenz et al. 2010	22
45	Boceprevir	NS3	170A	1	1	resistant	Ogert et al. 2013;Barnard et al. 2013;Lenz et al. 2010;Tong et al. 2008;Susser et al. 2009	20, 25, 22, 23, 21
46	Boceprevir	NS3	170T	1	1	reduced susceptibility	Ogert et al. 2013;Barnard et al. 2013;Lenz et al. 2010;Susser et al. 2009	20, 25, 22, 21
47	Boceprevir	NS3	174F	1	1	resistant	Susser et al. 2012.	28
48	Boceprevir	NS3	36A	1	1	resistant	Ogert et al. 2013;Barnard et al. 2013;Lenz et al. 2010;Susser et al. 2009	20, 25, 22, 21
49	Boceprevir	NS3	36L	1	1	resistant	Ogert et al. 2013;Lenz et al. 2010	20, 22
50	Boceprevir	NS3	36M	1	1	resistant	Barnard et al. 2013;Lenz et al. 2010;Tong et al. 2008;Zhou Y et al. 2008;Lagace et al. 2012	25, 22, 23, 29, 24
51	Boceprevir	NS3	41R	1	1	reduced susceptibility	Tong et al. 2008;Lagace et al. 2012	23, 24
52	Boceprevir	NS3	43S	1	1	reduced susceptibility	Lenz et al. 2010;Tong et al. 2008;Lagace et al. 2012	22, 23, 24
53	Boceprevir	NS3	43V	1	1	reduced susceptibility	Lenz et al. 2010;Lagace et al. 2012	22, 24
54	Boceprevir	NS3	54A	1	1	reduced susceptibility	Barnard et al. 2013;Susser et al. 2009;Lenz et al. 2010;Tong et al. 2008;Lagace et al. 2012	25, 21, 22, 23, 24
55	Boceprevir	NS3	54S	1	1	resistant	Ogert et al. 2013;Barnard et al. 2013;Lenz et al. 2010;Susser et al. 2009;Bae et al. 2010	20, 25, 22, 21, 30
56	Daclatasvir	NS5A	28M	1b	1,3,4	reduced susceptibility	Lok et al. 2014;Lontok et al. 2015	31, 32
57	Daclatasvir	NS5A	28M and 30H	4a	1,3,4	resistant	Zhou N et al. 2016	33
58	Daclatasvir	NS5A	28S	2a	1,3,4	reduced susceptibility	Fridell et al. 2011;O'Boyle et al. 2013	34, 35
59	Daclatasvir	NS5A	28T	1a	1,3,4	resistant	Wong et al. 2013;Fridell et al. 2010	36, 37
60	Daclatasvir	NS5A	30D	1a	1,3,4	resistant	Wang et al. 2012	38
61	Daclatasvir	NS5A	30E	1a, 4a	1,3,4	resistant	https://www.ema.europa.eu/en/documents/product-information/daklinza-epar-product-information_en.pdf	39
62	Daclatasvir	NS5A	30H	4	1,3,4	resistant	Zhou N et al. 2016	33
63	Daclatasvir	NS5A	30H	1a, 4a	1,3,4	resistant	Wong et al. 2013	36
64	Daclatasvir	NS5A	30H	4a	1,3,4	resistant	Wong et al. 2013	36
65	Daclatasvir	NS5A	30K	3a	1,3,4	resistant	Hernandez et al. 2013	40
66	Daclatasvir	NS5A	30K	1a	1,3,4	resistant	Wang et al. 2012;Wong et al. 2013;McPhee et al. 2013	41, 36, 17
67	Daclatasvir	NS5A	30Q	1b	1,3,4	resistant	Sorbo et al. 2018	42
68	Daclatasvir	NS5A	30R	1a, 4a	1,3,4	resistant	https://www.ema.europa.eu/en/documents/product-information/daklinza-epar-product-information_en.pdf	39
69	Daclatasvir	NS5A	30S	4	1,3,4	resistant	Zhou N et al. 2016	33
70	Daclatasvir	NS5A	31F	3a	1,3,4	resistant	Wang et al. 2013	41
71	Daclatasvir	NS5A	31I	1b	1,3,4	reduced susceptibility	McPhee et al. 2014	43
72	Daclatasvir	NS5A	31M	1b	1,3,4	reduced susceptibility	Murakami et al. 2014	44
73	Daclatasvir	NS5A	31M	1a	1,3,4	resistant	Wong et al. 2013;McPhee et al. 2013	17
74	Daclatasvir	NS5A	31M	3a	1,3,4	resistant	Hernandez et al. 2013	40
75	Daclatasvir	NS5A	31V	1b	1,3,4	reduced susceptibility	McPhee et al. 2014	43
76	Daclatasvir	NS5A	31V	1a	1,3,4	resistant	McPhee et al. 2013	17
77	Daclatasvir	NS5A	31V	3a	1,3,4	resistant	Hernandez et al. 2013	40
78	Daclatasvir	NS5A	32 del	1b	1,3,4	resistant	McPhee et al. 2014;Iio et al. Herzer et al.	43, 45, 46
79	Daclatasvir	NS5A	32L	1b	1,3,4	resistant	Wang et al. 2012	41
80	Daclatasvir	NS5A	58D	1a	1,3,4	resistant	Lok et al. 2014;Wong et al. 2013	31, 36
81	Daclatasvir	NS5A	92K	1b	1,3,4	reduced susceptibility	McPhee et al. 2014	43
82	Daclatasvir	NS5A	93C	1a	1,3,4	resistant	Wong et al. 2013;McPhee et al. 2013	36, 17
83	Daclatasvir	NS5A	93H	1b	1,3,4	resistant	https://www.ema.europa.eu/en/documents/product-information/daklinza-epar-product-information_en.pdf	39
84	Daclatasvir	NS5A	93H	1b, 4a	1,3,4	resistant	Murakami et al. 2014	44
85	Daclatasvir	NS5A	93H	3	1,3,4	resistant	Hernandez et al. 2013;Wang et al. 2013;Leroy et al.	40, 41, 47
86	Daclatasvir	NS5A	93H	1,2,3,4,5,6	1,3,4	resistant	Geno2pheno HCV	48
87	Daclatasvir	NS5A	93N	1b	1,3,4	resistant	Lok et al. 2014	31
88	Daclatasvir	NS5A	93N	1a	1,3,4	resistant	Fridell et al. 2010	37
89	Daclatasvir	NS5A	93W	4	1,3,4	resistant	Zhou N et al. 2016	33
90	Daclatasvir	NS5A	93R	4a	1,3,4	resistant	Wang et al. 2012	41
91	Daclatasvir	NS5A	24R	1a	1,3,4	reduced susceptibility	Sorbo et al. 2018, EASL guidelines 2018	42, 49
92	Daclatasvir	NS5A	24H	6	1,3,4	reduced susceptibility	Sorbo et al. 2018, EASL guidelines 2018	42, 49
93	Daclatasvir	NS5A	30G	1a	1,3,4	resistant	Sorbo et al. 2018, EASL guidelines 2018	42, 49
94	Daclatasvir	NS5A	30N	1a	1,3,4	resistant	Sorbo et al. 2018, EASL guidelines 2018	42, 49
95	Daclatasvir	NS5A	30T	1a	1,3,4	resistant	Sorbo et al. 2018, EASL guidelines 2018	42, 49
96	Daclatasvir	NS5A	30T	1a	1,3,4	resistant	Sorbo et al. 2018, EASL guidelines 2018	42, 49
97	Daclatasvir	NS5A	30G	1b	1,3,4	reduced susceptibility	Sorbo et al. 2018, EASL guidelines 2018	42, 49
98	Daclatasvir	NS5A	30H	1b	1,3,4	reduced susceptibility	Sorbo et al. 2018, EASL guidelines 2018	42, 49
99	Daclatasvir	NS5A	30G	4	1,3,4	resistant	Sorbo et al. 2018, EASL guidelines 2018	42, 49
100	Daclatasvir	NS5A	31I	3a	1,3,4	resistant	Sorbo et al. 2018, EASL guidelines 2018	42, 49
101	Daclatasvir	NS5A	31V	4	1,3,4	resistant	Sorbo et al. 2018, EASL guidelines 2018	42, 49
102	Daclatasvir	NS5A	31V	5	1,3,4	resistant	Sorbo et al. 2018, EASL guidelines 2018	42, 49
103	Daclatasvir	NS5A	31F	5	1,3,4	resistant	Sorbo et al. 2018, EASL guidelines 2018	42, 49
104	Daclatasvir	NS5A	31M	6	1,3,4	resistant	Sorbo et al. 2018, EASL guidelines 2018	42, 49
105	Daclatasvir	NS5A	32S	6	1,3,4	resistant	Sorbo et al. 2018, EASL guidelines 2018	42, 49
106	Daclatasvir	NS5A	32L	6	1,3,4	resistant	Sorbo et al. 2018, EASL guidelines 2018	42, 49
107	Daclatasvir	NS5A	58A	6	1,3,4	reduced susceptibility	Sorbo et al. 2018, EASL guidelines 2018	42, 49
108	Daclatasvir	NS5A	58N	6	1,3,4	resistant	Sorbo et al. 2018, EASL guidelines 2018	42, 49
109	Daclatasvir	NS5A	58S	6	1,3,4	reduced susceptibility	Sorbo et al. 2018, EASL guidelines 2018	42, 49
110	Daclatasvir	NS5A	62L	3	1,3,4	reduced susceptibility	Sorbo et al. 2018, EASL guidelines 2018	42, 49
111	Daclatasvir	NS5A	93S	4	1,3,4	reduced susceptibility	Sorbo et al. 2018, EASL guidelines 2018	42, 49
112	Dasabuvir	NS5B	316Y	1a, 1b	1	resistant	Kati et al. 2015	50
113	Dasabuvir	NS5B	368T	1b	1	resistant	Kati et al. 2015	50
114	Dasabuvir	NS5B	395G	1a	1	reduced susceptibility	Kati et al. 2015	50
115	Dasabuvir	NS5B	411S	1b	1	resistant	Kati et al. 2015	50
116	Dasabuvir	NS5B	414I	1a, 1b	1	reduced susceptibility	Kati et al. 2015;	50
117	Dasabuvir	NS5B	414T	1a, 1b	1	resistant	Kati et al. 2015	50
118	Dasabuvir	NS5B	444K	1a	1	reduced susceptibility	Kati et al. 2015	50
119	Dasabuvir	NS5B	445F and 451S and 585V	1b	1	reduced susceptibility	Kati et al. 2015	50
120	Dasabuvir	NS5B	448C	1a, 1b	1	resistant	Kati et al. 2015	50
121	Dasabuvir	NS5B	448H	1a, 1b	1	resistant	Kati et al. 2015	50
122	Dasabuvir	NS5B	451S	1b	1	reduced susceptibility	Sorbo et al. 2018	42
123	Dasabuvir	NS5B	553T	1a	1	resistant	https://www.ema.europa.eu/en/documents/product-information/viekirax-epar-product-information_en.pdf	51
124	Dasabuvir	NS5B	553V	1a, 1b	1	resistant	Kati et al. 2015 https://www.ema.europa.eu/en/documents/product-information/viekirax-epar-product-information_en.pdf	50, 51
125	Dasabuvir	NS5B	554S	1a	1	resistant	https://www.ema.europa.eu/en/documents/product-information/viekirax-epar-product-information_en.pdf	51
126	Dasabuvir	NS5B	556G	1a, 1b	1	resistant	Kati et al. 2015;Zeuzem et al. 2014; Patino-Galindo JA et al 2016	50, 52, 53
127	Dasabuvir	NS5B	556N	1a	1	resistant	Kati et al. 2015	50
128	Dasabuvir	NS5B	556R	1a	1	resistant	https://www.ema.europa.eu/en/documents/product-information/viekirax-epar-product-information_en.pdf	51
129	Dasabuvir	NS5B	557R	1	1	reduced susceptibility	Ridruejo E et al 2021	54
130	Dasabuvir	NS5B	558R	1a	1	reduced susceptibility	https://www.ema.europa.eu/en/documents/product-information/viekirax-epar-product-information_en.pdf	51
131	Dasabuvir	NS5B	559G	1a	1	reduced susceptibility	Kati et al. 2015	50
132	Dasabuvir	NS5B	559N	1a	1	reduced susceptibility	https://www.ema.europa.eu/en/documents/product-information/viekirax-epar-product-information_en.pdf	51
133	Dasabuvir	NS5B	561H	1a	1	reduced susceptibility	https://www.ema.europa.eu/en/documents/product-information/viekirax-epar-product-information_en.pdf	51
134	Dasabuvir	NS5B	565F	1a	1	reduced susceptibility	Kati et al. 2015	50
135	Elbasvir	NS5A	28T	1a	1,3,4	resistant	Liu et al. 2015;Sulkowski et al. 2015	55, 56
136	Elbasvir	NS5A	30H	1a	1,3,4	resistant	Coburn et al. 2013;Forns et al. 2015; Sulkowski et al, 2015;Zeuzem et al. 2015	57, 58, 56, 52
137	Elbasvir	NS5A	30K	3	1,3,4	resistant	Liu et al. 2015	55
138	Elbasvir	NS5A	30R	1a	1,3,4	resistant	Coburn et al. 2013;Forns et al. 2015; Sulkowski et al, 2015;Zeuzem et al. 2015	57, 58, 56, 52
139	Elbasvir	NS5A	31F	1a	1,3,4	resistant	Coburn et al. 2013	57
140	Elbasvir	NS5A	31F	1b	1,3,4	resistant	Coburn et al. 2013;Forns et al. 2015; Sulkowski et al, 2015;Zeuzem et al. 2015	57, 58, 56, 52
141	Elbasvir	NS5A	31F	3	1,3,4	resistant	Liu et al. 2015	55
142	Elbasvir	NS5A	31M	1b	1,3,4	resistant	Forns et al. 2015;Sulkowski et al. 2015;Zeuzem et al. 2015	58, 56, 52
143	Elbasvir	NS5A	31V	1a	1,3,4	resistant	Coburn et al. 2013	57
144	Elbasvir	NS5A	93C	1a	1,3,4	resistant	Coburn et al. 2013	57
145	Elbasvir	NS5A	93H	1a	1,3,4	resistant	Coburn et al. 2013;Forns et al. 2015; Sulkowski et al, 2015;Zeuzem et al. 2015	57, 58, 56, 52
146	Elbasvir	NS5A	93H	1b	1,3,4	resistant	Coburn et al. 2013;Forns et al. 2015; Sulkowski et al, 2015;Zeuzem et al. 2015	57, 58, 56, 52
147	Elbasvir	NS5A	93H	3,4	1,3,4	resistant	Liu et al. 2015; https://www.ema.europa.eu/en/documents/product-information/zepatier-epar-product-information_en.pdf	55, 59
148	Elbasvir	NS5A	93H	1,2,3,4,5,6	1,3,4	resistant	Geno2pheno HCV	48
149	Elbasvir	NS5A	93N	1a	1,3,4	resistant	Forns et al. 2015;Sulkowski et al. 2015;Zeuzem et al. 2015	58, 56, 52
150	Elbasvir	NS5A	31M	1a,1b	1,3,4	resistant	Rockstroh et al 2015;Sulkowski et al. 2015	60, 56
151	Elbasvir	NS5A	30S	4	1,3,4	reduced susceptibility	Asante-Appiah E et al 2017	61
152	Elbasvir	NS5A	30V	4	1,3,4	susceptible	www.ema.europa.eu/en/documents/product-information/zepatier-epar-product-information_en.pdf	59
153	Elbasvir	NS5A	58D	1a	1,3,4	resistant	EMA;Sulkowski et al. 2015	59,56
154	Elbasvir	NS5A	28G	1a	1,3,4	resistant	Sorbo et al. 2018; EASL guidelines 2018	42, 48
155	Elbasvir	NS5A	30G	1a	1,3,4	resistant	Sorbo et al. 2018; EASL guidelines 2019	42, 48
156	Elbasvir	NS5A	30Y	1a	1,3,4	reduced susceptibility	Sorbo et al. 2018; EASL guidelines 2020	42, 48
157	Glecaprevir	NS3	156V	1a	1,2,3,4,5,6	resistant	Osinusi A et al 2015	62
158	Glecaprevir	NS3	156G	3a	1,2,3,4,5,6	resistant	Sorbo et al. 2018	42
159	Glecaprevir	NS3	36M	1a	1,2,3,4,5,6	reduced susceptibility	Osinusi A et al 2015	62
160	Glecaprevir	NS3	168A	1a	1,2,3,4,5,6	reduced susceptibility	Osinusi A et al, 2015	62
161	Glecaprevir	NS3	56H	3a	1,2,3,4,5,6	resistant	Kwo et al, 2017	63
162	Glecaprevir	NS3	168K	3a	1,2,3,4,5,6	reduced susceptibility	Kwo et al, 2017	63
163	Glecaprevir	NS3	168R	3a	1,2,3,4,5,6	resistant	Kwo et al, 2017	63
164	Glecaprevir	NS3	168L	3a	1,2,3,4,5,6	resistant	Kwo et al, 2017	63
165	Grazoprevir	NS3	155G	1b	1,4	resistant	Howe et al. 2014	64
166	Grazoprevir	NS3	155K	1a	1,4	reduced susceptibility	Howe et al. 2014	64
167	Grazoprevir	NS3	156T	1b	1,4	resistant	Howe et al. 2014	64
168	Grazoprevir	NS3	156T	1a	1,4	resistant	Forns et al. 2015;Sulkowski et al. 2015	58, 56
169	Grazoprevir	NS3	168A	1a	1,4	resistant	Howe et al. 2014	64
170	Grazoprevir	NS3	168A	1b	1,4	resistant	Howe et al. 2014	64
171	Grazoprevir	NS3	168any	1	1,4	reduced susceptibility	Geno2pheno HCV	48
172	Grazoprevir	NS3	168E	1a	1,4	resistant	Howe et al. 2014	64
173	Grazoprevir	NS3	168E	1b	1,4	reduced susceptibility	Howe et al. 2014	64
174	Grazoprevir	NS3	168G	1a	1,4	resistant	Howe et al. 2014	64
175	Grazoprevir	NS3	168G	1b	1,4	resistant	Howe et al. 2014	64
176	Grazoprevir	NS3	168K	1b	1,4	resistant	Howe et al. 2014	64
177	Grazoprevir	NS3	168N	1a	1,4	resistant	Forns et al 2015	58
178	Grazoprevir	NS3	168V	1a	1,4	resistant	Zeuzem 2015	52
179	Grazoprevir	NS3	36A	1b	1,4	reduced susceptibility	Howe et al. 2014	64
180	Grazoprevir	NS3	36L	1a,1b	1,4	reduced susceptibility	Howe et al. 2014	64
181	Grazoprevir	NS3	36M	1a	1,4	reduced susceptibility	Howe et al. 2014	64
182	Grazoprevir	NS3	36M	1b	1,4	reduced susceptibility	Howe et al. 2014	64
183	Grazoprevir	NS3	168N	1	1,4	resistant	Howe et al. 2014;Gane et al. 2016	64, 65
184	Grazoprevir	NS3	56H	1a	1,4	resistant	Lahser et al. 2016 ;Gane et al. 2016	66, 65
185	Grazoprevir	NS3	56F	1a,1b	1,4	reduced susceptibility	Lahser et al. 2018	66
186	Grazoprevir	NS3	155Q	1a	1,4	resistant	Jensen et al. 2015	67
187	Grazoprevir	NS3	155T	1b	1,4	resistant	Jensen et al. 2015	67
188	Grazoprevir	NS3	156V	1b	1,4	resistant	Jensen et al. 2015	67
189	Grazoprevir	NS3	155L	1b	1,4	reduced susceptibility	Sorbo et al. 2018; EASL guidelines 2018	42, 49
190	Grazoprevir	NS3	155S	1a	1,4	reduced susceptibility	Sorbo et al. 2018; EASL guidelines 2018	42, 49
191	Grazoprevir	NS3	155S	4	1,4	reduced susceptibility	Sorbo et al. 2018; EASL guidelines 2018	42, 49
192	Ledipasvir	NS5A	28A	1a	1,3,4,5,6	resistant	Lu J et al 2019	68
193	Ledipasvir	NS5A	28T	1a	1,3,4,5,6	resistant	Wong et al. 2013;Lawitz et al. 2012	36, 69
194	Ledipasvir	NS5A	30E	1a	1,3,4,5,6	resistant	Wong et al. 2013	36
195	Ledipasvir	NS5A	30H	4	1,3,4,5,6	resistant	Zhou N et al. 2016	33
196	Ledipasvir	NS5A	30H	1a	1,3,4,5,6	resistant	Wong et al. 2013;Lawitz et al. 2012	36, 69
197	Ledipasvir	NS5A	30K	1a, 3	1,3,4,5,6	resistant	Hernandez et al. 2013	40
198	Ledipasvir	NS5A	30R	1a	1,3,4,5,6	resistant	Wong et al. 2013	36
199	Ledipasvir	NS5A	30S	4	1,3,4,5,6	resistant	Zhou N et al. 2016	33
200	Ledipasvir	NS5A	31I	1a	1,3,4,5,6	resistant	Sarrazin et al. 2016;Zeuzem et al. 2017	70, 71
201	Ledipasvir	NS5A	31M	1a	1,3,4,5,6	resistant	Afdhal et al. 2014;Wong et al. 2013	72, 36
202	Ledipasvir	NS5A	31M and 28M	1b	1,3,4,5,6	resistant	Caudai et al, 2018	74
203	Ledipasvir	NS5A	31V	1a	1,3,4,5,6	resistant	Sarrazin et al 2016;Zeuzem et al 2017	70, 71
204	Ledipasvir	NS5A	32 del	1	1,3,4,5,6	reduced susceptibility	Geno2pheno HCV	48
205	Ledipasvir	NS5A	32L	1a	1,3,4,5,6	resistant	Sarrazin et al. 2016;Zeuzem et al. 2017	70, 71
206	Ledipasvir	NS5A	58D	1a	1,3,4,5,6	resistant	Wong et al. 2013	36
207	Ledipasvir	NS5A	58D	1b	1,3,4,5,6	resistant	Sarrazin et al. 2016;Zeuzem et al. 2017	70, 71
208	Ledipasvir	NS5A	92K	1b	1,3,4,5,6	resistant	Sarrazin et al. 2016;Zeuzem et al. 2017	70, 71
209	Ledipasvir	NS5A	93C	1a	1,3,4,5,6	resistant	Wong et al. 2013;Lawitz et al. 2012	36, 69
210	Ledipasvir	NS5A	93H	1a, 1b	1,3,4,5,6	resistant	Osinusi et al. 2015;Wong et al. 2013;Lawitz et al. 2012	62, 36, 69
211	Ledipasvir	NS5A	93H	3	1,3,4,5,6	resistant	Hernandez et al. 2013	40
212	Ledipasvir	NS5A	93H	1a	1,3,4,5,6	resistant	Wong et al. 2013	36
213	Ledipasvir	NS5A	93H	1,2,3,4,5,6	1,3,4,5,6	resistant	Geno2pheno HCV	48
214	Ledipasvir	NS5A	93N	1a	1,3,4,5,6	resistant	Wong et al. 2013	36
215	Ledipasvir	NS5A	93S	1b	1,3,4,5,6	resistant	Sarrazin et al. 2016;Zeuzem et al. 2017	70, 71
216	Ledipasvir	NS5A	93T	1a	1,3,4,5,6	resistant	https://www.ema.europa.eu/en/documents/product-information/harvoni-epar-product-information_en.pdf	74
217	Ledipasvir	NS5A	93W	4	1,3,4,5,6	resistant	Zhou N et al. 2016	33
218	Ledipasvir	NS5A	31M	1b	1,3,4,5,6	resistant	Sarrazin et al. 2016;Zeuzem et al. 2017	70, 71
219	Ledipasvir	NS5A	24R	1a	1,3,4,5,6	reduced susceptibility	Sorbo et al. 2018; EASL guidelines 2018	42, 49
220	Ledipasvir	NS5A	24G	1a	1,3,4,5,6	reduced susceptibility	Sorbo et al. 2018; EASL guidelines 2018	42, 49
221	Ledipasvir	NS5A	24N	1a	1,3,4,5,6	reduced susceptibility	Sorbo et al. 2018; EASL guidelines 2018	42, 49
222	Ledipasvir	NS5A	30G	1a	1,3,4,5,6	resistant	Sorbo et al. 2018; EASL guidelines 2018	42, 49
223	Ledipasvir	NS5A	30N	1a	1,3,4,5,6	resistant	Sorbo et al. 2018; EASL guidelines 2018	42, 49
224	Ledipasvir	NS5A	30T	1a	1,3,4,5,6	reduced susceptibility	Sorbo et al. 2018; EASL guidelines 2018	42, 49
225	Ledipasvir	NS5A	30Y	1a	1,3,4,5,6	resistant	Sorbo et al. 2018; EASL guidelines 2018	42, 49
226	Ledipasvir	NS5A	30H	1b	1,3,4,5,6	reduced susceptibility	Sorbo et al. 2018; EASL guidelines 2018	42, 49
227	Ledipasvir	NS5A	31I	4	1,3,4,5,6	resistant	Sorbo et al. 2018; EASL guidelines 2018	42, 49
228	Ledipasvir	NS5A	31V	4	1,3,4,5,6	resistant	Sorbo et al. 2018; EASL guidelines 2018	42, 49
229	Ledipasvir	NS5A	38F	1a	1,3,4,5,6	resistant	Sorbo et al. 2018; EASL guidelines 2018	42, 49
230	Ledipasvir	NS5A	92T	1b	1,3,4,5,6	reduced susceptibility	Sorbo et al. 2018; EASL guidelines 2018	42, 49
231	Ledipasvir	NS5A	93S	4	1,3,4,5,6	resistant	Sorbo et al. 2018; EASL guidelines 2018	42, 49
232	Ombitasvir	NS5A	28M and 31F	1b	1,4	resistant	Krishnan et al. 2015	75
233	Ombitasvir	NS5A	28S and 31I	4	1,4	reduced susceptibility	Schnell et al. 2015	76
234	Ombitasvir	NS5A	28T	1a	1,4	resistant	Krishnan et al. 2015	75
235	Ombitasvir	NS5A	28T	1b	1,4	resistant	Krishnan et al. 2015	75
236	Ombitasvir	NS5A	28V	4d	1,4	resistant	Schnell et al. 2015	76
237	Ombitasvir	NS5A	28V	1a	1,4	reduced susceptibility	Krishnan et al. 2015;Zeuzem et al. 2014	75, 77
238	Ombitasvir	NS5A	28V	4a, 4b, 4c, 4f, 4g, 4k, 4l, 4m, 4n, 4o, 4p, 4q, 4r, 4t, 4v, 4w	1,4	reduced susceptibility	Krishnan et al. 2015	75
239	Ombitasvir	NS5A	28V and 31F	1b	1,4	resistant	Krishnan et al. 2015	75
240	Ombitasvir	NS5A	30E	1a	1,4	resistant	https://www.ema.europa.eu/en/documents/product-information/viekirax-epar-product-information_en.pdf	51
241	Ombitasvir	NS5A	30R	1a	1,4	resistant	Krishnan et al. 2015;Zeuzem et al. 2014	75, 77
242	Ombitasvir	NS5A	31F	1b	1,4	reduced susceptibility	Krishnan et al. 2015	75
243	Ombitasvir	NS5A	31V	1a	1,4	resistant	https://www.ema.europa.eu/en/documents/product-information/viekirax-epar-product-information_en.pdf	51
244	Ombitasvir	NS5A	31V	1b	1,4	reduced susceptibility	Krishnan et al. 2015	75
245	Ombitasvir	NS5A	30Q	1b	1,4	resistant	Sorbo et al. 2018	42
246	Ombitasvir	NS5A	32 del	1, 4	1,4	reduced susceptibility	McPhee et al. 2014	43
247	Ombitasvir	NS5A	58D	1a	1,4	resistant	Krishnan et al. 2015	75
248	Ombitasvir	NS5A	93C	1a	1,4	resistant	Krishnan et al. 2015	75
249	Ombitasvir	NS5A	93H	1a	1,4	resistant	Krishnan et al. 2015	75
250	Ombitasvir	NS5A	93H	1b	1,4	resistant	Krishnan et al. 2015;Zeuzem et al. 2014	75, 77
251	Ombitasvir	NS5A	93H	1,2,3,4,5,6	1,4	resistant	Geno2pheno HCV	49
252	Ombitasvir	NS5A	93N	1a	1,4	resistant	Krishnan et al. 2015	75
253	Ombitasvir	NS5A	93S	1a	1,4	resistant	Krishnan et al. 2015	75
254	Ombitasvir	NS5A	30Y	1a	1,4	resistant	Sorbo et al., 2018, EASL guidelines 2018	42,49
255	Ombitasvir	NS5A	31I	4d	1,4	reduced susceptibility	Sorbo et al., 2018, EASL guidelines 2018	42,49
256	Ombitasvir	NS5A	92T	1b	1,4	reduced susceptibility	Sorbo et al., 2018, EASL guidelines 2018	42,49
257	Ombitasvir	NS5A	93S	4	1,4	reduced susceptibility	Sorbo et al., 2018, EASL guidelines 2018	42,49
258	Pibrentasvir	NS5A	58D	1a	1,2,3,4,5,6	reduced susceptibility	Forns et al 2017;Poordad et al 2017	78, 79
259	Pibrentasvir	NS5A	30D	1a	1,2,3,4,5,6	resistant	Ng et al 2017	80
260	Pibrentasvir	NS5A	32 del	1a	1,2,3,4,5,6	resistant	Ng et al 2017	80
261	Pibrentasvir	NS5A	93H	1a	1,2,3,4,5,6	reduced susceptibility	Ng et al 2017	80
262	Pibrentasvir	NS5A	93N	1a	1,2,3,4,5,6	resistant	Ng et al 2017	80
263	Pibrentasvir	NS5A	58D and 93H	1a	1,2,3,4,5,6	resistant	Ng et al 2017	80
264	Pibrentasvir	NS5A	28S and 31I	2a	1,2,3,4,5,6	resistant	Ng et al 2017	80
265	Pibrentasvir	NS5A	30K	1a	1,2,3,4,5,6	reduced susceptibility	Kwo et al 2017	63
266	Pibrentasvir	NS5A	58C	1a	1,2,3,4,5,6	reduced susceptibility	Poordad et al. 2017	79
267	Pibrentasvir	NS5A	30R	1a	1,2,3,4,5,6	reduced susceptibility	Forns et al 2017;Poordad et al 2017	78, 79
268	Pibrentasvir	NS5A	31M	1a	1,2,3,4,5,6	reduced susceptibility	Poordad et al. 2017	79
269	Pibrentasvir	NS5A	93H and 30K	3	1,2,3,4,5,6	resistant	Lu et al 2019	68
270	Pibrentasvir	NS5A	93H and 30R	1a	1,2,3,4,5,6	resistant	Lu et al 2019	68
271	Pibrentasvir	NS5A	30K	3	1,2,3,4,5,6	reduced susceptibility	Lu et al 2019	68
272	Pibrentasvir	NS5A	24R	1a	1,2,3,4,5,6	reduced susceptibility	Sorbo et al. 2018; EASL guidelines 2018	42, 49
273	Pibrentasvir	NS5A	28G	3	1,2,3,4,5,6	reduced susceptibility	Sorbo et al. 2018	42
274	Pibrentasvir	NS5A	28K	3	1,2,3,4,5,6	reduced susceptibility	Sorbo et al. 2018; EASL guidelines 2018	42, 49
275	Pibrentasvir	NS5A	30G	1a	1,2,3,4,5,6	reduced susceptibility	Sorbo et al. 2018; EASL guidelines 2018	42, 49
276	Paritaprevir	NS3	155C	4a	1,4	resistant	https://www.ema.europa.eu/en/documents/product-information/viekirax-epar-product-information_en.pdf	51
277	Paritaprevir	NS3	155K	1a, 1b, 4	1,4	resistant	Sorbo et al. 2018	42
278	Paritaprevir	NS3	155Q	1a	1,4	reduced susceptibility	Jensen et al. 2015	67
279	Paritaprevir	NS3	156T	4a	1,4	resistant	https://www.ema.europa.eu/en/documents/product-information/viekirax-epar-product-information_en.pdf	51
280	Paritaprevir	NS3	156T	1a	1,4	reduced susceptibility	Pilot-Matias et al. 2015	81
281	Paritaprevir	NS3	156V	4a	1,4	resistant	https://www.ema.europa.eu/en/documents/product-information/viekirax-epar-product-information_en.pdf	51
282	Paritaprevir	NS3	168A	1a, 4, 5a, 6a	1,4	resistant	Jensen et al. 2015	67
283	Paritaprevir	NS3	168A or 168H or 168E or 168N or 168Y	1a	1,4	resistant	Pilot-Matias et al. 2015	81
284	Paritaprevir	NS3	168A or 168H or 168T or 168Y	1b	1,4	resistant	Pilot-Matias et al. 2015	81
285	Paritaprevir	NS3	168E	1b	1,4	reduced susceptibility	Pilot-Matias et al. 2015	81
286	Paritaprevir	NS3	168E	1b, 5a, 1a	1,4	reduced susceptibility	Jensen et al. 2015	67
287	Paritaprevir	NS3	168E	6a	1,4	reduced susceptibility	Jensen et al. 2015	67
288	Paritaprevir	NS3	168H	4a,4d	1,4	resistant	Jensen et al. 2015	67
289	Paritaprevir	NS3	168H	5a	1,4	resistant	Jensen et al. 2015	67
290	Paritaprevir	NS3	168V	5a, 6a	1,4	resistant	Jensen et al. 2015	67
291	Paritaprevir	NS3	168V	4	1,4	resistant	https://www.ema.europa.eu/en/documents/product-information/viekirax-epar-product-information_en.pdf	51
292	Paritaprevir	NS3	168V	1a	1,4	resistant	Lawitz et al. 2013;Pilot-Matias et al. 2015	82, 81
293	Paritaprevir	NS3	168V	1b	1,4	resistant	Chayama et al. 2015	83
294	Paritaprevir	NS3	36A	1a	1,4	reduced susceptibility	https://www.ema.europa.eu/en/documents/product-information/viekirax-epar-product-information_en.pdf	51
295	Paritaprevir	NS3	36M	1a	1,4	reduced susceptibility	https://www.ema.europa.eu/en/documents/product-information/viekirax-epar-product-information_en.pdf	51
296	Paritaprevir	NS3	43L	1a	1,4	resistant	Pilot-Matias et al. 2015	81
297	Paritaprevir	NS3	155K	1b	1,4	reduced susceptibility	Pilot-Matias et al. 2015	81
298	Paritaprevir	NS3	155C	4	1,4	resistant	https://www.ema.europa.eu/en/documents/product-information/viekirax-epar-product-information_en.pdf	51
299	Paritaprevir	NS3	168F	1a	1,4	resistant	Pilot-Matias et al. 2015	81
300	Paritaprevir	NS3	168K	1b	1,4	resistant	Sulkowski et al. 2015	84
301	Paritaprevir	NS3	168N	1b	1,4	resistant	Poordad F et al. 2016	85
302	Paritaprevir	NS3	155H	4	1,4	resistant	Sorbo et al 2018; EASL guidelines 2018	42, 49
303	Simeprevir	NS3	122R	1	1,4	resistant	Forns et al. 2014;Lenz et al. 2013	86, 87
304	Simeprevir	NS3	138T	1	1,4	reduced susceptibility	Lenz et al. 2010	22
305	Simeprevir	NS3	155G	1	1,4	resistant	Lenz et al. 2010	22
306	Simeprevir	NS3	155K	1	1,4	resistant	Fried et al. 2013;Lenz et al. 2010; Lagace et al. 2012	88, 22,
307	Simeprevir	NS3	155Q	1	1,4	resistant	Lenz et al. 2010;Lagace et al. 2012	22, 24
308	Simeprevir	NS3	155T	1	1,4	resistant	Lenz et al. 2010	22
309	Simeprevir	NS3	156G	1	1,4	resistant	Lenz et al. 2010	22
310	Simeprevir	NS3	156T	1	1,4	resistant	Lenz et al. 2010;Lagace et al. 2012	22, 24
311	Simeprevir	NS3	156V	1	1,4	resistant	Lenz et al. 2010	22
312	Simeprevir	NS3	168A	1	1,4	resistant	Forns et al. 2014;Lenz et al. 2010;Lagace et al. 2012	86, 22, 24
313	Simeprevir	NS3	168E	1	1,4	resistant	Forns et al. 2014;Lenz et al. 2010;Lenz et al. 2013	86, 22, 24
314	Simeprevir	NS3	168G	1	1,4	reduced susceptibility	Lenz et al. 2010	22
315	Simeprevir	NS3	168H	1	1,4	resistant	Lenz et al. 2015;Lenz et al. 2010	89, 22
316	Simeprevir	NS3	168I	1	1,4	resistant	Lenz et al. 2010	22
317	Simeprevir	NS3	168N	1	1,4	reduced susceptibility	Lenz et al. 2010	22
318	Simeprevir	NS3	168Q	1	1,4	resistant	Lenz et al. 2013	87
319	Simeprevir	NS3	168T	1	1,4	resistant	Forns et al. 2014;Lenz et al. 2010	86, 22
320	Simeprevir	NS3	168V	1, 4	1,4	resistant	Fried et al. 2013;Manns et al. 2014;Forns et al. 2014;Lenz et al. 2010;Lagace et al. 2012	88, 90, 86, 22, 24
321	Simeprevir	NS3	168Y	1	1,4	resistant	Lenz et al. 2010	22
322	Simeprevir	NS3	170T	1	1,4	resistant	Lenz et al. 2010	22
323	Simeprevir	NS3	36A	1	1,4	reduced susceptibility	Lenz et al. 2010	22
324	Simeprevir	NS3	36L	1	1,4	reduced susceptibility	Lenz et al. 2010;Lenz et al. 2013	22, 24
325	Simeprevir	NS3	36M	1	1,4	reduced susceptibility	Lenz et al. 2010	22
326	Simeprevir	NS3	43I	1	1,4	resistant	Lenz et al. 2010	22
327	Simeprevir	NS3	43S	1	1,4	resistant	Lenz et al. 2010;Lagace et al. 2012	22, 24
328	Simeprevir	NS3	43V	1	1,4	resistant	Lenz et al. 2010;Lagace et al. 2012	22, 24
329	Simeprevir	NS3	80H	1	1,4	reduced susceptibility	Lenz et al. 2010	22
330	Simeprevir	NS3	80K	1	1,4	resistant	Fried et al. 2013;Bae et al. 2010;Lenz et al. 2013	88, 30, 24
331	Simeprevir	NS3	80R	1	1,4	reduced susceptibility	Lenz et al. 2010;Lagace et al. 2012	22, 24
332	Simeprevir	NS3	155W	1b	1,4	resistant	Izquierdo et al 2014	91
333	Simeprevir	NS3	155K	4	1,4	resistant	Jensen et al. 2015	66
334	Simeprevir	NS3	156G	4	1,4	resistant	Jensen et al. 2015	66
335	Simeprevir	NS3	80H	1b	1,4	reduced susceptibility	Sorbo et al. 2018; EASL guidelines 2018	42, 49
336	Simeprevir	NS3	80R	4	1,4	reduced susceptibility	Sorbo et al. 2018; EASL guidelines 2018	42
337	Sofosbuvir	NS5B	159F	1a, 1b, 2b, 3a	1,2,3,4,5,6	reduced susceptibility	Donaldson et al. 2015;Svarovskaia et al. 2014	92, 93
338	Sofosbuvir	NS5B	282R	1a	1,2,3,4,5,6	reduced susceptibility	Donaldson et al. 2015	92
339	Sofosbuvir	NS5B	282T	2a	1,2,3,4,5,6	resistant	Svarovskaia et al. 2014	93
340	Sofosbuvir	NS5B	282T	1a, 1b	1,2,3,4,5,6	resistant	Lam et al. 2012	94
341	Sofosbuvir	NS5B	282T	3, 4, 5, 6, 7	1,2,3,4,5,6	reduced susceptibility	Lam et al. 2012	94
342	Sofosbuvir	NS5B	289L	2a	1,2,3,4,5,6	reduced susceptibility	Lam et al. 2012	94
343	Sofosbuvir	NS5B	321A	3a	1,2,3,4,5,6	reduced susceptibility	Donaldson et al. 2015;Svarovskaia et al. 2014	92, 93
344	Sofosbuvir	NS5B	282T	3	1,2,3,4,5,6	resistant	Walker et al. 2017	94
345	Sofosbuvir	NS5B	320I	1a	1,2,3,4,5,6	reduced susceptibility	EASL guidelines 2018	49
346	Sofosbuvir	NS5B	320V	1a	1,2,3,4,5,6	reduced susceptibility	EASL guidelines 2018	49
347	Sofosbuvir	NS5B	321A	1a	1,2,3,4,5,6	reduced susceptibility	EASL guidelines 2018	49
348	Telaprevir	NS3	155G	1	1	resistant	Lenz et al. 2010;Kieffer et al. 2012	22, 96
349	Telaprevir	NS3	155K	1	1	resistant	Sarrazin et al. 2007;Kieffer et al. 2007;Hezode et al. 2009;Lenz et al. 2010;Tong et al. 2008;He et al. 2008;Kieffer et al. 2012;Lagace et al. 2012	97, 98, 99. 22, 23, 100, 96, 24
350	Telaprevir	NS3	155Q	1	1	reduced susceptibility	He et al. 2008;Lenz et al. 2010	100, 22
351	Telaprevir	NS3	155T	1	1	resistant	Sarrazin et al. 2007;Kieffer et al. 2007;Hezode et al. 2009;Lenz et al. 2010;Kieffer et al. 2012	97, 98, 99, 22, 96
352	Telaprevir	NS3	156S	1	1	resistant	Sarrazin et al. 2007;Kieffer et al. 2007;Hezode et al. 2009;Lin et al. 2005;Tong et al. 2008;Susser et al. 2009;He et al. 2008;Lenz et al. 2010;Kieffer et al. 2012	97, 98, 99, 21, 23, 101, 100, 22, 96
353	Telaprevir	NS3	156T	1	1	resistant	Sarrazin et al. 2007;Kieffer et al. 2007;Hezode et al. 2009;Lin et al. 2005;Tong et al. 2008;He et al. 2008;Lenz et al. 2010;Kieffer et al. 2012	97, 98, 99, 21, 23, 100, 22, 96
354	Telaprevir	NS3	156V	1	1	resistant	Sarrazin et al. 2007;Kieffer et al. 2007;Hezode et al. 2009;Lin et al. 2005;He et al. 2008;Lenz et al. 2010;Kieffer et al. 2012	97, 98, 99, 21, 23, 100, 22, 96
355	Telaprevir	NS3	54S	1	1	reduced susceptibility	Sullivan et al. 2013;Susser et al. 2009;Bae et al. 2010;Kieffer et al. 2012	102, 101, 30, 96
356	Telaprevir	NS3	55A	1	1	reduced susceptibility	Susser et al. 2009	101
357	Telaprevir	NS3	170A	1	1	reduced susceptibility	Tong et al. 2008;Susser et al. 2009;He et al. 2008	23, 101, 100
358	Telaprevir	NS3	174S	1a	1	reduced susceptibility	Tong et al. 2008;Susser et al. 2009;He et al. 2008	23, 101, 100
359	Telaprevir	NS3	36A	1	1	resistant	Sarrazin et al. 2007;Hezode et al. 2009;Zhou Y et al. 2008;Kieffer et al. 2007;Kieffer et al. 2012	97, 99, 29, 98, 96
360	Telaprevir	NS3	117H	1	1	reduced susceptibility	Susser et al. 2012	101
361	Telaprevir	NS3	36G	1	1	resistant	Sullivan et al. 2013;Zhou Y et al. 2008;Kieffer et al. 2012	102, 29, 96
362	Telaprevir	NS3	36L	1	1	reduced susceptibility	Sullivan et al. 2013;Lenz et al. 2010;Zhou Y et al. 2008;Kieffer et al. 2012	102, 22, 29, 96
363	Telaprevir	NS3	155M	1	1	resistant	Sullivan et al. 2013;Lenz et al. 2010;Kieffer et al. 2012	102, 22, 96
364	Telaprevir	NS3	36M	1	1	resistant	Sarrazin et al. 2007;Kieffer et al. 2007;Hezode et al. 2009;Lenz et al. 2010;Tong et al. 2008;Zhou Y et al. 2008;Kieffer et al. 2012;Lagace et al. 2012	97, 96, 99, 22, 29, 96, 24
365	Telaprevir	NS3	156F	1	1	resistant	Kieffer et al. 2012	96
366	Telaprevir	NS3	156N	1	1	resistant	Sullivan et al. 2013;Kieffer et al. 2012	102, 96
367	Telaprevir	NS3	43S	1	1	reduced susceptibility	Lenz et al. 2010;Tong et al. 2008;Lagace et al. 2012	22, 29, 24
368	Telaprevir	NS3	54A	1	1	reduced susceptibility	Sarrazin et al. 2007;Kieffer et al. 2007;Hezode et al. 2009;Lenz et al. 2010;Tong et al. 2008;Zhou Y et al. 2008;He et al. 2008;Kieffer et al. 2012;Lagace et al. 2012	97, 96, 99, 22. 29, 96, 100, 96, 24
369	Telaprevir	NS3	174F	1	1	reduced susceptibility	Susser et al. 2012	101
370	Velpatasvir	NS5A	28V	1a	1,2,3,4,5,6	reduced susceptibility	Sorbo et al. 2018	42
371	Velpatasvir	NS5A	30E	1a	1,2,3,4,5,6	reduced susceptibility	Lawitz et al. 2016	103
372	Velpatasvir	NS5A	30H and 93H	1a	1,2,3,4,5,6	resistant	Lawitz et al. 2016	103
373	Velpatasvir	NS5A	30H and 31M	1a	1,2,3,4,5,6	resistant	Lawitz et al. 2016	103
374	Velpatasvir	NS5A	30K	3a	1,2,3,4,5,6	reduced susceptibility	Lawitz et al. 2016	103
375	Velpatasvir	NS5A	30R and 93H	1a	1,2,3,4,5,6	resistant	Lawitz et al. 2016	103
376	Velpatasvir	NS5A	30R and 31M	1a	1,2,3,4,5,6	resistant	Lawitz et al. 2016	103
377	Velpatasvir	NS5A	31M	3a	1,2,3,4,5,6	reduced susceptibility	Lawitz et al. 2016	103
378	Velpatasvir	NS5A	31V	1a	1,2,3,4,5,6	reduced susceptibility	Lawitz et al. 2016	103
379	Velpatasvir	NS5A	32L	1a	1,2,3,4,5,6	reduced susceptibility	Lawitz et al. 2016	103
380	Velpatasvir	NS5A	93H	1a	1,2,3,4,5,6	resistant	Lawitz et al. 2016	103
381	Velpatasvir	NS5A	31M and 93H	1b	1,2,3,4,5,6	resistant	Sorbo et al. 2018	42
382	Velpatasvir	NS5A	93H	3a	1,2,3,4,5,6	resistant	Lawitz et al. 2016	103
383	Velpatasvir	NS5A	93H	1,2,3,4,5,6	1,2,3,4,5,6	resistant	Geno2pheno HCV	48
384	Velpatasvir	NS5A	93N	1a	1,2,3,4,5,6	resistant	Lawitz et al. 2016	103
385	Velpatasvir	NS5A	93R	1a	1,2,3,4,5,6	resistant	Lawitz et al. 2016	103
386	Velpatasvir	NS5A	93S	1a	1,2,3,4,5,6	reduced susceptibility	Lawitz et al. 2016	103
387	Velpatasvir	NS5A	93W	1a	1,2,3,4,5,6	resistant	Lawitz et al. 2016	103
388	Velpatasvir	NS5A	30R	1a	1,2,3,4,5,6	reduced susceptibility	Geno2pheno HCV	48
389	Voxilaprevir	NS3	122D	1b	1,2,3,4,5,6	reduced susceptibility	Reau et al. 2016	104
390	Voxilaprevir	NS3	155G	1a	1,2,3,4,5,6	reduced susceptibility	Reau et al. 2016; Lawitz et at 2015	104, 105
391	Voxilaprevir	NS3	155W	1a,1b	1,2,3,4,5,6	resistant	Dvory-Sobol et al. 2017;Reau et al. 2016	106, 104
392	Voxilaprevir	NS3	156L	1a,1b,2a,3a,4	1,2,3,4,5,6	resistant	Dvory-Sobol et al. 2017;Reau et al. 2016; EMA-Vosevi;Lawitz et al. 2015	106, 104, 107, 105
393	Voxilaprevir	NS3	156S	1b	1,2,3,4,5,6	reduced susceptibility	Reau et al. 2016	104
394	Voxilaprevir	NS3	156T	1a,1b,2a,3a,4	1,2,3,4,5,6	resistant	Dvory-Sobol et al. 2017;Reau et al 2016 EMA-Vosevi; Taylor et al. 2015;Lawitz et al. 2015	106, 104, 107, 108, 105
395	Voxilaprevir	NS3	156V	1a,1b,2a,3a,4	1,2,3,4,5,6	resistant	Dvory-Sobol et al. 2017;Reau et al. 2016;EMA-Vosevi;Lawitz et al. 2015	106, 104, 107, 105
396	Voxilaprevir	NS3	168A	1a,5a,6a	1,2,3,4,5,6	reduced susceptibility	Reau et al. 2016	104
397	Voxilaprevir	NS3	168A	1b	1,2,3,4,5,6	resistant	Taylor et al. 2015	108
398	Voxilaprevir	NS3	168E	4	1,2,3,4,5,6	reduced susceptibility	Reau et al. 2016	104
399	Voxilaprevir	NS3	168F or 168I or 168L	1a	1,2,3,4,5,6	reduced susceptibility	Reau et al. 2016	104
400	Voxilaprevir	NS3	168H	5a,6a	1,2,3,4,5,6	reduced susceptibility	Reau et al. 2016	104
401	Voxilaprevir	NS3	168K or 168R	1a,5a	1,2,3,4,5,6	reduced susceptibility	Reau et al. 2016	104
402	Voxilaprevir	NS3	168T	1a,4	1,2,3,4,5,6	reduced susceptibility	Reau et al. 2016	104
403	Voxilaprevir	NS3	168V	1a,1b,4	1,2,3,4,5,6	reduced susceptibility	Reau et al. 2016; Lawitz et al. 2015	104, 105
404	Voxilaprevir	NS3	168Y	1b,5	1,2,3,4,5,6	reduced susceptibility	Reau et al. 2016	104
405	Voxilaprevir	NS3	170A	1b	1,2,3,4,5,6	reduced susceptibility	Lawitz et al. 2015	105
406	Voxilaprevir	NS3	36A	1b	1,2,3,4,5,6	reduced susceptibility	Reau et al. 2016	104
407	Voxilaprevir	NS3	36G	1a	1,2,3,4,5,6	reduced susceptibility	Reau et al. 2016	104
408	Voxilaprevir	NS3	36M	1b	1,2,3,4,5,6	reduced susceptibility	Reau et al. 2016; Lawitz et al. 2015 (AASLD)	104, 105
409	Voxilaprevir	NS3	41K	3a,6a	1,2,3,4,5,6	reduced susceptibility	Reau et al. 2016	104
410	Voxilaprevir	NS3	41R	1a,4,6a	1,2,3,4,5,6	reduced susceptibility	Reau et al. 2016	104
411	Voxilaprevir	NS3	41R	3a	1,2,3,4,5,6	susceptible	Dvory-Sobol et al. 2017	104
412	Voxilaprevir	NS3	43S	1a	1,2,3,4,5,6	reduced susceptibility	Reau et al. 2016	104
413	Voxilaprevir	NS3	43V	2a	1,2,3,4,5,6	reduced susceptibility	Reau et al. 2016	104
414	Voxilaprevir	NS3	80K	3	1,2,3,4,5,6	reduced susceptibility	Reau et al. 2016	104
415	Voxilaprevir	NS3	80K	1a	1,2,3,4,5,6	reduced susceptibility	Jacobson et al. 2017; Wyles et al. 2017	109, 110
416	Voxilaprevir	NS3	80K and 36L	1a	1,2,3,4,5,6	reduced susceptibility	Reau et al. 2016	104
417	Voxilaprevir	NS3	36M and 41R and 168G	1a	1,2,3,4,5,6	resistant	Reau et al. 2016	104
418	Voxilaprevir	NS3	54S and 155T and 168N	1a	1,2,3,4,5,6	resistant	Dvory-Sobol H. et al. 2017	106
419	Voxilaprevir	NS3	80K and 155T and 168N	1a	1,2,3,4,5,6	resistant	Dvory-Sobol H. et al. 2017	106
420	Voxilaprevir	NS3	36M and 41R	1a	1,2,3,4,5,6	resistant	Dvory-Sobol H. et al. 2017	106
421	Voxilaprevir	NS3	36A and 41R	6a	1,2,3,4,5,6	resistant	Dvory-Sobol H. et al. 2017	106
422	Voxilaprevir	NS3	36L and 54S	1a	1,2,3,4,5,6	resistant	Dvory-Sobol H. et al. 2017	106
423	Voxilaprevir	NS3	36L and 80K	1a	1,2,3,4,5,6	resistant	Dvory-Sobol H. et al. 2017	106
424	Voxilaprevir	NS3	36M and 122N	1a	1,2,3,4,5,6	resistant	Dvory-Sobol H. et al. 2017	106
425	Voxilaprevir	NS3	36M and 156S	6a	1,2,3,4,5,6	resistant	Dvory-Sobol H. et al. 2017	106
426	Voxilaprevir	NS3	36A and 168A	6a	1,2,3,4,5,6	resistant	Dvory-Sobol H. et al. 2017	106
427	Voxilaprevir	NS3	41R and 55I	3a	1,2,3,4,5,6	resistant	Dvory-Sobol H. et al. 2017	106
428	Voxilaprevir	NS3	41K and 80K	1a	1,2,3,4,5,6	reduced susceptibility	Dvory-Sobol H. et al. 2017	106
429	Voxilaprevir	NS3	41R and 156T	1a	1,2,3,4,5,6	resistant	Dvory-Sobol H. et al. 2017	106
430	Voxilaprevir	NS3	41R and 168H	5a,6a	1,2,3,4,5,6	resistant	Dvory-Sobol H. et al. 2017	106
431	Voxilaprevir	NS3	41R and 168G	1a	1,2,3,4,5,6	resistant	Dvory-Sobol H. et al. 2017	106
432	Voxilaprevir	NS3	41R and 168A	1a,5a,6a	1,2,3,4,5,6	resistant	Dvory-Sobol H. et al. 2017	106
433	Voxilaprevir	NS3	41R and 168Y	6a	1,2,3,4,5,6	resistant	Dvory-Sobol H. et al. 2017	106
434	Voxilaprevir	NS3	43L and 80K	1a	1,2,3,4,5,6	reduced susceptibility	Dvory-Sobol H. et al. 2017	106
435	Voxilaprevir	NS3	54S and 56H	1a	1,2,3,4,5,6	resistant	Dvory-Sobol H. et al. 2017	106
436	Voxilaprevir	NS3	56F and 122N	1b	1,2,3,4,5,6	reduced susceptibility	Dvory-Sobol H. et al. 2017	106
437	Voxilaprevir	NS3	56H and 168R	3a	1,2,3,4,5,6	resistant	Dvory-Sobol H. et al. 2017	106
438	Voxilaprevir	NS3	80L and 168E	1a	1,2,3,4,5,6	resistant	Dvory-Sobol H. et al. 2017	106
439	Voxilaprevir	NS3	80K and 168E	1a	1,2,3,4,5,6	resistant	Dvory-Sobol H. et al. 2017	106
440	Voxilaprevir	NS3	80K and 168Y	1a	1,2,3,4,5,6	resistant	Dvory-Sobol H. et al. 2017	106
441	Voxilaprevir	NS3	122G and 155K	1a	1,2,3,4,5,6	reduced susceptibility	Dvory-Sobol H. et al. 2017	106
442	Voxilaprevir	NS3	122N and 168Y	1a	1,2,3,4,5,6	resistant	Dvory-Sobol H. et al. 2017	106
443	Voxilaprevir	NS3	122N and 168A	5a	1,2,3,4,5,6	resistant	Dvory-Sobol H. et al. 2017	106
444	Voxilaprevir	NS3	122N and 168A	6a	1,2,3,4,5,6	resistant	Dvory-Sobol H. et al. 2017	106
445	Voxilaprevir	NS3	155T and 168N	1a	1,2,3,4,5,6	resistant	Dvory-Sobol H. et al. 2017	106
446	Voxilaprevir	NS3	168A and 170T	1a	1,2,3,4,5,6	resistant	Dvory-Sobol H. et al. 2017	106
447	Voxilaprevir	NS3	54S and 56H and 170V	1a	1,2,3,4,5,6	resistant	Dvory-Sobol H. et al. 2017	106
448	Voxilaprevir	NS3	54S and 55I and 80L	1a	1,2,3,4,5,6	reduced susceptibility	Dvory-Sobol H. et al. 2017	106
449	Voxilaprevir	NS3	56F and 122N and 170I	1b	1,2,3,4,5,6	reduced susceptibility	Dvory-Sobol H. et al. 2017	106
450	Voxilaprevir	NS3	80K and 168E and 170V	1a	1,2,3,4,5,6	reduced susceptibility	Dvory-Sobol H. et al. 2017	106
451	Voxilaprevir	NS3	122R and 155N and 168E	1a	1,2,3,4,5,6	resistant	Dvory-Sobol H. et al. 2017	106
452	Voxilaprevir	NS3	122G and 155K and 170V	1a	1,2,3,4,5,6	reduced susceptibility	Dvory-Sobol H. et al. 2017	106
453	Voxilaprevir	NS3	36M and 155K and 170V	1a	1,2,3,4,5,6	reduced susceptibility	Dvory-Sobol H. et al. 2017	106
454	Voxilaprevir	NS3	41K and 43L and 80K and 168Y	1a	1,2,3,4,5,6	resistant	Dvory-Sobol H. et al. 2017	106
455	Voxilaprevir	NS3	54S and 122G and 155K and 170V	1a	1,2,3,4,5,6	reduced susceptibility	Dvory-Sobol H. et al. 2017	106
456	Voxilaprevir	NS3	54S and 55I and 122G and 155K	1a	1,2,3,4,5,6	reduced susceptibility	Dvory-Sobol H. et al. 2017	106
457	Voxilaprevir	NS3	55A and 80R and 168E and 170V	1a	1,2,3,4,5,6	reduced susceptibility	Dvory-Sobol H. et al. 2017	106
458	Voxilaprevir	NS3	54S and 55I and 122G and 155K and 170V	1a	1,2,3,4,5,6	reduced susceptibility	Dvory-Sobol H. et al. 2017	106
459	Voxilaprevir	NS3	41R and 168H	1a	1,2,3,4,5,6	reduced susceptibility	Dvory-Sobol H. et al. 2017	106
460	Voxilaprevir	NS3	41R and 168A	6a	1,2,3,4,5,6	reduced susceptibility	Dvory-Sobol H. et al. 2017	106
